# Supplementary material for: Factors Associated with Free Medicine Use in Patients with Hypertension and Diabetes: A 4-Year Longitudinal Study on Full Coverage Policy for Essential Medicines in Taizhou, China
Source: Int J Environ Res Public Health. 2021 Nov 15;18(22):11966. doi: 10.3390/ijerph182211966 (PMC8620273; doi:10.3390/ijerph182211966)
Supplement: Supplementary file 1 [file ijerph-18-11966-s001.zip]

Archive with 1 entries (1 files):
- ijerph-1411378-supplementary.pdf
